# Supplementary material for: Signet Ring Cell Colorectal and Appendiceal Cancer: A Small Signet Ring Cell Component Is Also Associated with Poor Outcome
Source: Cancers (Basel). 2023 Apr 26;15(9):2497. doi: 10.3390/cancers15092497 (PMC10177230; doi:10.3390/cancers15092497)
Supplement: Supplementary file 1 [file cancers-15-02497-s001.zip]

Archive with 3 entries (3 files):
- File S1 Signet tables revision.pdf
- File S2 stage OS.pdf
- Supplementary material File S3.pdf
